# Supplementary material for: Genome-Wide Development of Polymorphic Microsatellite Markers and Genetic Diversity Analysis for the Halophyte Suaeda aralocaspica (Amaranthaceae)
Source: Plants (Basel). 2023 Apr 30;12(9):1865. doi: 10.3390/plants12091865 (PMC10181123; doi:10.3390/plants12091865)
Supplement: Supplementary file 1 [file plants-12-01865-s001.zip]

Archive with 1 entries (1 files):
- plants-2324492-supplementary.pdf
